# Supplementary material for: Degradability and Properties of PBAT-Based Biodegradable Mulch Films in Field and Their Effects on Cotton Planting
Source: Polymers (Basel). 2022 Aug 2;14(15):3157. doi: 10.3390/polym14153157 (PMC9371060; doi:10.3390/polym14153157)
Supplement: Supplementary file 1 [file polymers-14-03157-s001.zip]

Archive with 1 entries (1 files):
- polymers-1804790-supplementary.pdf
